# Supplementary material for: Retrotransposons Down- and Up-Regulation in Aging Somatic Tissues
Source: Cells. 2021 Dec 28;11(1):79. doi: 10.3390/cells11010079 (PMC8750722; doi:10.3390/cells11010079)
Supplement: Supplementary file 1 [file cells-11-00079-s001.zip]

Archive with 1 entries (1 files):
- cells-1470911-supplementary.pdf
